# Supplementary material for: UVA and UVB Irradiation Differentially Regulate microRNA Expression in Human Primary Keratinocytes
Source: PLoS One. 2013 Dec 31;8(12):e83392. doi: 10.1371/journal.pone.0083392 (PMC3877020; doi:10.1371/journal.pone.0083392)
Supplement: Table S2 — Primers used in this study. (XLSX) [file pone.0083392.s002.xlsx]

## Sheet: Tabelle3
	Supplement Table 2 Primers used in this study
Cloning for luciferase reporter assay
Name	Sequence
VHL-For	ATGGTTTAAACGGAGCGGCTGACACAGGAGC
VHL-Rev	GTACCTGCAGGATACATTCACAAGATTCG
RRAS2-For	ATGGTTTAAAC TGTCCTCCTTCACCAGAACC
RRAS2-Rev	GTACCTGCAGG GCTCTATAAACTTCATGG
TGFBR2-For	ATGGTTTAAACGATTCCTGAAGACGGCTCC
TGFBR2-Rev	GTACCTGCAGGGTATTTTGCTTTATTCAATC
Transcriptional analysis of target genes
Name	Sequence
VHL-For	CCAGCCTCTGGTCCTACCAA
VHL-Rev	AGGGAAGGAGTAGAACAAAAGTGG
RRAS2-For	ACCCATCTTTGGCCAGTCAC
RRAS2-Rev	TGTGCAATACCACTTAGCATCTCA
TGFBR2-For	AGTGTCAGAGGATACTGTGGCTT
TGFBR2-Rev	ACATGAGTACAGCTGAAGTGTTCC
HPRT1-For	TGACACTGGCAAAACAATGCA
HPRT1-Rev	GGTCCTTTTCACCAGCAAGCT
TBP-For	TTCGGAGAGTTCTGGGATTGTA
TBP-Rev	TGGACTGTTCTTCACTCTTGGC
ACTB-For	TTCCTGGGCATGGAGTC
ACTB-Rev	CAGGTCTTTGCGGATGTC
