# Supplementary material for: UVA and UVB Irradiation Differentially Regulate microRNA Expression in Human Primary Keratinocytes
Source: PLoS One. 2013 Dec 31;8(12):e83392. doi: 10.1371/journal.pone.0083392 (PMC3877020; doi:10.1371/journal.pone.0083392)
Supplement: Table S3 — microRNA expression data of TLDA. (XLSX) [file pone.0083392.s003.xlsx]

## Sheet: Blatt1
Supplmenetary Table 3: microRNA expression data of TLDA
	detected in			n-fold change
	control	UVA	UVB	UVA	UVB
hsa-let-7a	x	x	x	1.16324	1.31045
hsa-let-7c	x	x	x	-1,1	2.29965
hsa-let-7d	x	x	x	1.45172	1.25043
hsa-let-7e	x	x	x	1.13015	-1,1
hsa-let-7f	x	x	x	1.6	0.977745
hsa-let-7g	x	x	x	1.60008	1.17111
hsa-miR-1
hsa-miR-9
hsa-miR-10a	x	x	x	-3.8	-1,5
hsa-miR-10b
MammU6	x	x	x	0.99749	1.09114
hsa-miR-15a	x	x	x	1.62248	1.4
hsa-miR-15b	x	x	x	1.58912	-1,1
hsa-miR-16	x	x	x	1.34177	1.09352
hsa-miR-17	x	x	x	1.26167	1.00903
hsa-miR-18a	x	x	x	1.4	1.01381
hsa-miR-18b	x	x	x	-3	1.0163
hsa-miR-19a	x	x	x	0.990968	-1,4
hsa-miR-19b	x	x	x	1.22019	0.992436
hsa-miR-20a	x	x	x	1.2316	1.04505
hsa-miR-20b	x	x	x	1.23812	-2,0
hsa-miR-21	x	x	x	1.13572	-1,2
hsa-miR-22	x	x	x	1.32455	_1,1
hsa-miR-23a	x	x	x	-1,2	-25,0
hsa-miR-23b	x	x	x	6.78569	1.6
hsa-miR-24	x	x	x	1.21479	1.00889
hsa-miR-25	x		x		1.36306
hsa-miR-26a	x	x	x	1.26176	-1,1
hsa-miR-26b	x	x	x	-1,2	1.05087
hsa-miR-27a	x	x	x	-1,1	-1,2
hsa-miR-27b	x	x	x	-1,2	1.09212
hsa-miR-28-3p	x	x	x	1.19523	-1,2
hsa-miR-28-5p	x	x	x	-1,1	1.06515
hsa-miR-29a	x	x	x	1.20925	-1,1
hsa-miR-29b		x	x
hsa-miR-29c	x		x		-2,2
hsa-miR-30b	x	x	x	1.14929	_1,1
hsa-miR-30c	x	x	x	-1,3	-2,0
hsa-miR-31	x	x	x	1.00814	-1,2
hsa-miR-32	x
hsa-miR-33b
hsa-miR-34a	x	x	x	1.4016	1.36905
hsa-miR-34c-5p
hsa-miR-92a	x	x	x	1.11506	0.975581
hsa-miR-93	x	x	x	1.24031	1.1152
hsa-miR-95		x
hsa-miR-96	x	x	x	1.65531	-3,5
hsa-miR-98	x	x	x	-3,1	-3,4
hsa-miR-99a	x	x	x	-1,4	1.09951
hsa-miR-99b	x	x	x	-2,1	0.967458
hsa-miR-100	x	x	x	1.09208	1.0019
hsa-miR-101	x	x	x	1.47099	1.6
hsa-miR-103	x	x	x	1.38913	1.10844
hsa-miR-105
hsa-miR-106a	x	x	x	1.40029	1.10895
RNU44	x	x	x	-1,4	1.04628
hsa-miR-106b	x	x	x	1.33408	1.24465
hsa-miR-107	x	x	x	1.2	1
hsa-miR-122
hsa-miR-124	x	x	x	-1,3	-1,1
hsa-miR-125a-3p	x
hsa-miR-125a-5p	x	x	x	1.3	1.1827
hsa-miR-125b	x	x	x	0.965994	-1,2
hsa-miR-126	x	x	x	-1,2	-1,4
hsa-miR-127-3p	x	x	x	-1,8	-1,6
hsa-miR-127-5p
hsa-miR-128	x	x	x	1.3	1.4
hsa-miR-129-3p
hsa-miR-129-5p
hsa-miR-130a	x	x	x	-1,1	-1,2
hsa-miR-130b	x	x	x	-2,6	-1,4
hsa-miR-132	x	x	x	2.68897	1.59717
hsa-miR-133a
hsa-miR-133b
hsa-miR-134	x	x	x	-1,1	-1,1
hsa-miR-135a		x	x
hsa-miR-135b	x	x	x	1.08594	-1,1
hsa-miR-136
hsa-miR-137
hsa-miR-138	x	x	x	1.19482	-1,3
hsa-miR-139-3p
hsa-miR-139-5p	x	x	x	1.18935	2.13156
hsa-miR-140-3p	x	x	x	1.52189	1.53072
hsa-miR-140-5p	x	x	x	1.37444	1.23292
hsa-miR-141	x	x	x	0.998326	-1,2
hsa-miR-142-3p	x		x		-1,4
hsa-miR-142-5p
hsa-miR-143
hsa-miR-145
hsa-miR-146a	x	x	x	1.43737	1.54019
hsa-miR-146b-3p
hsa-miR-146b-5p	x	x	x	-1,1	1.1629
hsa-miR-147b
hsa-miR-148a	x		x		-1,4
hsa-miR-148b
hsa-miR-149	x	x	x	1.3	1.27876
hsa-miR-150
hsa-miR-152	x	x	x	0.954256	-1,1
hsa-miR-153
hsa-miR-154
hsa-miR-181a	x	x	x	1.47504	-1,2
hsa-miR-181c	x		x		-7,0
hsa-miR-182	x	x	x	-1,4	1.27787
RNU48-4373383	x	x	x	1.14872	1.06264
hsa-miR-183	x		x		1.35199
hsa-miR-184
hsa-miR-185	x	x	x	-1,2	0.983194
hsa-miR-186	x	x	x	1.43202	1.05855
hsa-miR-187	x		x		-1,4
hsa-miR-188-3p
hsa-miR-190	x
hsa-miR-191	x	x	x	2.1	1.65051
hsa-miR-192	x	x	x	1.42039	0.998127
hsa-miR-193a-3p	x	x	x	1.0416	-1,5
hsa-miR-193a-5p	x	x	x	1.1224	1.49429
hsa-miR-193b	x	x	x	1.21719	1.08985
hsa-miR-194	x	x	x	1.07052	1.53393
hsa-miR-195	x	x	x	1.2	1.11906
hsa-miR-196b	x	x	x	1.83181	1.17765
hsa-miR-197	x	x	x	1.60263	1.52318
hsa-miR-198
hsa-miR-199a-5p
hsa-miR-199a-3p
hsa-miR-199b-5p
hsa-miR-200a	x	x	x	1.02895	0.988698
hsa-miR-200b	x	x	x	1.3836	0.985475
hsa-miR-200c	x	x	x	1.36775	1.13252
hsa-miR-202
hsa-miR-203	x	x	x	-1,3	-1,1
hsa-miR-204
hsa-miR-205	x	x	x	1.23535	-1,2
hsa-miR-208b
hsa-miR-210	x	x	x	-1,9	1.31286
hsa-miR-214
hsa-miR-215	x	x	x	-1,1	-1,3
hsa-miR-216a
hsa-miR-216b
hsa-miR-217
hsa-miR-218	x	x	x	0.950641	-2,0
hsa-miR-219-5p
hsa-miR-221	x	x	x	1.48647	-1,2
hsa-miR-222	x	x	x	1.41038	1.12391
hsa-miR-223	x
hsa-miR-224	x	x	x	1.8	1.00205
hsa-miR-296-3p
hsa-miR-296-5p	x	x	x	-1,2	1.3
hsa-miR-299-3p
hsa-miR-299-5p
hsa-miR-301a	x	x	x	-1,2	-1,9
hsa-miR-301b	x	x	x	-1,4	1.1
hsa-miR-302a
ath-miR159a
hsa-miR-302b	x	x	x	1.3	-1,2
hsa-miR-302c
hsa-miR-320	x	x	x	1.4476	0.981302
hsa-miR-323-3p	x	x	x	-3,4	-7,7
hsa-miR-324-3p	x	x	x	-1,3	-1,2
hsa-miR-324-5p	x	x	x	1.42825	1.6169
hsa-miR-326
hsa-miR-328	x		x		-1,3
hsa-miR-329
hsa-miR-330-3p	x	x	x	-2,8	-4,7
hsa-miR-330-5p
hsa-miR-331-3p	x	x	x	1.17775	-1,1
hsa-miR-331-5p
hsa-miR-335	x		x		-6,9
hsa-miR-337-5p
hsa-miR-338-3p	x		x		1.3
hsa-miR-339-3p	x	x	x	1.59026	1.96932
hsa-miR-339-5p	x	x	x	1.50065	1.3
hsa-miR-340	x	x	x	3.1748	1.4
has-miR-155
hsa-let-7b	x	x	x	1.59233	1.11451
hsa-miR-342-3p	x	x	x	1.48348	1.26115
hsa-miR-342-5p
hsa-miR-345	x	x	x	0.98742	-1,1
hsa-miR-361-5p	x	x	x	-1,2	8.4063
hsa-miR-362-3p	x		x		1.1
hsa-miR-362-5p	x	x	x	1.37272	2.84802
hsa-miR-363
hsa-miR-365	x	x	x	1.11727	0.984164
hsa-miR-367
hsa-miR-369-3p
hsa-miR-369-5p
hsa-miR-370	x	x	x	1.1	1.3
hsa-miR-371-3p
hsa-miR-372
hsa-miR-373	x
hsa-miR-374a	x	x	x	-1,3	0.953423
hsa-miR-374b	x	x	x	1.37486	1.2718
hsa-miR-375
hsa-miR-376a	x	x	x	-3,4	-3,5
hsa-miR-376b
hsa-miR-377		x
hsa-miR-379	x		x		1.5
hsa-miR-380
hsa-miR-381
hsa-miR-382	x		x		-1,3
hsa-miR-383
hsa-miR-409-5p
hsa-miR-410
hsa-miR-411	x	x	x	-1,1	-3,3
hsa-miR-422a	x	x	x	1.28041	1.08162
hsa-miR-423-5p
hsa-miR-424	x	x	x	1.00174	-1,1
hsa-miR-425	x	x	x	1.12522	-1,3
hsa-miR-429	x	x	x	-1,4	-1,4
hsa-miR-431		x	x
hsa-miR-433
hsa-miR-449a	x	x	x	-1,5	-1,3
hsa-miR-449b	x	x	x	1.21196	1.06941
hsa-miR-450a	x	x	x	1.2	-1,1
hsa-miR-450b-3p
hsa-miR-450b-5p
hsa-miR-451
hsa-miR-452	x	x	x	4.23598	1.13053
hsa-miR-453
hsa-miR-454	x	x	x	1.51832	1.28688
hsa-miR-455-3p	x	x	x	1.4	1.9788
hsa-miR-455-5p	x	x	x	-1,3	-1,4
hsa-miR-483-5p
hsa-miR-484	x	x	x	1.68863	1.0013
hsa-miR-485-3p	x	x	x	-1,1	-1,4
hsa-miR-485-5p
hsa-miR-486-3p
hsa-miR-486-5p	x	x	x	1.32416	-1,2
hsa-miR-487a			x
hsa-miR-487b	x	x		-11,6
hsa-miR-488
hsa-miR-489	x	x	x	-1,1	-1,3
hsa-miR-490-3p
hsa-miR-491-3p
hsa-miR-491-5p	x	x	x	1.4	-1,1
hsa-miR-493	x	x	x	1.21332	1.50279
hsa-miR-494	x	x	x	-9,8	-2,0
hsa-miR-495	x	x	x	1.1	-1,3
hsa-miR-496
hsa-miR-499-3p
hsa-miR-499-5p
hsa-miR-500	x	x	x	-1,6	-1,6
hsa-miR-501-3p
hsa-miR-501-5p	x	x	x	2.1	6.8
hsa-miR-502-3p	x
hsa-miR-502-5p
hsa-miR-503	x	x	x	-1,5	-4,0
hsa-miR-504
hsa-miR-505
hsa-miR-507
hsa-miR-508-3p
hsa-miR-508-5p
hsa-miR-509-5p	x
hsa-miR-510
hsa-miR-512-3p
hsa-miR-512-5p
hsa-miR-513-5p
hsa-miR-515-3p
hsa-miR-515-5p
hsa-miR-516a-5p
hsa-miR-516b
hsa-miR-517a	x		x		-1,2
hsa-miR-517c
hsa-miR-518a-3p
hsa-miR-518a-5p
hsa-miR-518b
hsa-miR-518c
hsa-miR-518d-3p	x
hsa-miR-518d-5p	x
hsa-miR-518e			x
hsa-miR-518f	x	x	x	-1,4	1.1
hsa-miR-519a	x
hsa-miR-519d
hsa-miR-519e
hsa-miR-520a-3p
hsa-miR-520a-5p	x		x		-1,1
hsa-miR-520d-5p	x		x		-1,3
hsa-miR-520g
hsa-miR-521
hsa-miR-522
hsa-miR-523	x		x		-1,4
hsa-miR-524-5p
hsa-miR-525-3p	x		x		1.4
hsa-miR-525-5p	x	x		1.4
hsa-miR-526b
hsa-miR-532-3p	x	x	x	-1,1	-1,1
hsa-miR-532-5p	x	x	x	1.15291	-4,1
hsa-miR-539
hsa-miR-541	x	x		-1,1
hsa-miR-542-3p
hsa-miR-542-5p	x
hsa-miR-544
hsa-miR-545	x	x	x	1.2	-1,3
hsa-miR-548a-3p
hsa-miR-548a-5p
hsa-miR-548b-3p
hsa-miR-548b-5p
hsa-miR-548c-3p
hsa-miR-548c-5p
hsa-miR-548d-3p
hsa-miR-548d-5p
hsa-miR-551b
hsa-miR-556-3p
hsa-miR-556-5p
hsa-miR-561	x	x		-1,3
hsa-miR-570
hsa-miR-574-3p	x	x	x	1.71496	1.15916
hsa-miR-576-3p	x		x		-1,4
hsa-miR-576-5p
hsa-miR-579	x
hsa-miR-582-3p
hsa-miR-582-5p		x
hsa-miR-589
hsa-miR-590-5p	x	x	x	0.972255	-1,2
hsa-miR-597
hsa-miR-598	x	x	x	-3,2	-1,9
hsa-miR-615-3p
hsa-miR-615-5p
hsa-miR-616
hsa-miR-618	x		x		-1,1
hsa-miR-624
hsa-miR-625		x
hsa-miR-627	x		x		1.2
hsa-miR-628-5p	x	x	x	1.07824	1.3
hsa-miR-629	x	x	x	1	1
hsa-miR-636			x
hsa-miR-642	x	x	x	-1,3	1.4
hsa-miR-651
hsa-miR-652	x		x		-1,2
hsa-miR-653
hsa-miR-654-3p
hsa-miR-654-5p
hsa-miR-655	x		x		-1,5
hsa-miR-660	x	x	x	-1,2	-2,4
hsa-miR-671-3p	x	x	x	1.3	1.2
hsa-miR-672		x
hsa-miR-674
hsa-miR-708	x	x	x	1.52345	0.936347
hsa-miR-744	x	x	x	1.06186	1.3
hsa-miR-758
hsa-miR-871
hsa-miR-872
hsa-miR-873
hsa-miR-874
hsa-miR-875-3p
hsa-miR-876-3p
hsa-miR-876-5p
hsa-miR-885-3p
hsa-miR-885-5p	x		x		1.1
hsa-miR-886-3p	x	x	x	-1,2	1.57213
hsa-miR-886-5p	x	x	x	1.65732	1.32314
hsa-miR-887
hsa-miR-888	x
hsa-miR-889	x	x		1.1
hsa-miR-890
hsa-miR-891a
hsa-miR-891b
hsa-miR-892a
hsa-miR-147
hsa-miR-208
hsa-miR-211	x	x	x	-1,5	-1,1
hsa-miR-212	x	x	x	-1,8	1.4
hsa-miR-219-1-3p
hsa-miR-219-2-3p
hsa-miR-220
hsa-miR-220b
hsa-miR-220c
hsa-miR-298
hsa-miR-325
hsa-miR-346
hsa-miR-376c	x	x	x	6.98348	2.26171
hsa-miR-384
hsa-miR-412
hsa-miR-448
hsa-miR-492
hsa-miR-506
hsa-miR-509-3-5p
hsa-miR-511
hsa-miR-517b	x		x		-1,4
hsa-miR-519c-3p
hsa-miR-520b
hsa-miR-520e
hsa-miR-520f
number	200	170	188
